# Supplementary material for: A Habitat Model for Assessing the Impact of the Three Gorges Project on Phytophilic Spawners
Source: Ecol Evol. 2025 Sep 17;15(9):e72166. doi: 10.1002/ece3.72166 (PMC12443497; doi:10.1002/ece3.72166)
Supplement: Supplementary file 1 — Data S1: Supporting Information. [file ECE3-15-e72166-s001.xlsx]

## Sheet: Sheet1
Density of monitored larvae					1993	2019		2019	The fishes of early life history stages
	2019-04-01	0		2025-04-01	148.33	165.69			Order	Family	Species	Spawning Type
	2019-04-02	0		2025-04-02	147.97	165.37			Cypriniformes	Cyprinidae	Cyprinus (Cyprinus) carpio Linnaeus	Adhesive & Demersal
	2019-04-03	0		2025-04-03	147.51	165.19					Carassius auratus (Linnaeus)	Adhesive & Demersal
	2019-04-04	0		2025-04-04	146.74	164.93					Pseudolaubuca sinensis Bleeker	Adhesive & Demersal
	2019-04-05	0		2025-04-05	146.41	164.64					Rhodeus sinensis Günther	Adhesive & Demersal
	2019-04-06	0		2025-04-06	147.6	164.25					Zacco platypus (Temminck et Schlegel)	Demersal
	2019-04-07	0		2025-04-07	149.35	163.82					Pseudobrama bscur (Bleeker)	Drifting
	2019-04-08	0.157315		2025-04-08	150.15	163.37					Hemiculter bleekeri Warpachowsky	Drifting
	2019-04-09	0.314629		2025-04-09	150.28	163.06			Salmoniformes	Salangidae	Neosalanx taihuensis (Taihu Icefish)	Adhesive & Demersal
	2019-04-10	0		2025-04-10	150.24	162.76			Perciformes	Gobiidae	Rhinogobius giurinus	Demersal
	2019-04-11	0.455411		2025-04-11	150.2	162.45					Rhinogobius cliffordpopei	Demersal
	2019-04-12	0.910822		2025-04-12	150.27	162.09				Serranidae	Siniperca chuatsi (Basilewsky)	Floating
	2019-04-13	0.144289		2025-04-13	150.28	161.76			Tetraodontiformes	Tetraodontidae	Glyptothorax sinensis (Regan)	Adhesive & Demersal
	2019-04-14	0.214429		2025-04-14	150.28	161.38
	2019-04-15	0.284569		2025-04-15	150.29	161.07
	2019-04-16	0.40982		2025-04-16	150.22	160.79
	2019-04-17	0.53507		2025-04-17	150.1	160.52
	2019-04-18	0.267535		2025-04-18	149.89	160.28
	2019-04-19	0		2025-04-19	149.61	160.05
	2019-04-20	0.52734		2025-04-20	149.53	159.94
	2019-04-21	1.05468		2025-04-21	149.5	160
	2019-04-22	1.58202		2025-04-22	149.15	159.99
	2019-04-23	2.10936		2025-04-23	148.78	159.95
	2019-04-24	2.6367		2025-04-24	148.31	159.75
	2019-04-25	3.16404		2025-04-25	147.72	159.63
	2019-04-26	3.69138		2025-04-26	147.18	159.55
	2019-04-27	3.25122		2025-04-27	146.75	159.44
	2019-04-28	2.81105		2025-04-28	146.67	159.31
	2019-04-29	2.37088		2025-04-29	146.68	159.21
	2019-04-30	1.93072		2025-04-30	146.71	159.12
	2019-05-01	1.49055		2025-05-01	148.12	159.17
	2019-05-02	1.05039		2025-05-02	148.68	159.14
	2019-05-03	0.61022		2025-05-03	149.98	158.95
	2019-05-04	0		2025-05-04	150.2	158.72
	2019-05-05	0.132265		2025-05-05	150.09	158.42
	2019-05-06	0.264529		2025-05-06	149.8	158.1
	2019-05-07	0.132265		2025-05-07	149.4	157.66
	2019-05-08	0		2025-05-08	148.98	157.13
	2019-05-09	0.918838		2025-05-09	148.92	156.73
	2019-05-10	1.83768		2025-05-10	149.14	156.66
	2019-05-11	1.78646		2025-05-11	149.02	156.6
	2019-05-12	1.73525		2025-05-12	148.71	156.64
	2019-05-13	1.68403		2025-05-13	149.04	156.63
	2019-05-14	1.63282		2025-05-14	148.72	156.46
	2019-05-15	1.58161		2025-05-15	150	156.07
	2019-05-16	1.53039		2025-05-16	150.14	155.67
	2019-05-17	1.47918		2025-05-17	150.3	155.18
	2019-05-18	1.42797		2025-05-18	150.35	154.58
	2019-05-19	1.37675		2025-05-19	150.33	154.19
	2019-05-20	0.917836		2025-05-20	149.46	153.84
	2019-05-21	0.458918		2025-05-21	146.85	153.56
	2019-05-22	0		2025-05-22	149.49	153.21
	2019-05-23	0		2025-05-23	149.9	152.69
	2019-05-24	0		2025-05-24	147.85	152.08
	2019-05-25	0		2025-05-25	136.82	151.51
	2019-05-26	0		2025-05-26	137.5	151.53
	2019-05-27	0.0490982		2025-05-27	145.7	151.8
	2019-05-28	0.259519		2025-05-28	147.66	151.44
	2019-05-29	0.46994		2025-05-29	148.33	150.85
	2019-05-30	0.427218		2025-05-30	148.33	150.35
	2019-05-31	0.384496		2025-05-31	148.12	149.87
